# Supplementary material for: Construction of IL-1 signalling pathway correlation model in lung adenocarcinoma and association with immune microenvironment prognosis and immunotherapy: Multi-data validation
Source: Front Immunol. 2023 Feb 10;14:1116789. doi: 10.3389/fimmu.2023.1116789 (PMC9972222; doi:10.3389/fimmu.2023.1116789)
Supplement: Supplementary file 1 [file DataSheet_1.csv]

symbol	function	Alternative name
IL1A	Agonist	IL-1F1
IL1B	Agonist	IL-1F2
IL18	Agonist	IL-1F4
IL33	Agonist	IL-1F11
IL36A	Agonist	IL-1F6, IL-1Rrp2
IL36B	Agonist	IL-1F7, IL-1Rrp2
IL36G	Agonist	IL-1F8, IL-1Rrp2
IL1RN	Antagonist	IL-1Ra
IL36RN	Antagonist	IL-36Ra
IL1F10	Antagonist	IL-38
IL37	Antagonist	IL-37
IL1R1	Receptor	IL-1R1
IL1R2	Receptor	IL-1R2
IL1RAP	Receptor	IL-1R3
IL1RL1	Receptor	IL-1R4, ST2
IL18R1	Receptor	IL-1R5
IL1RL2	Receptor	IL-1R6, IL-36R
SIGIRR	Receptor	IL-1R8, TIR8
IL1RAPL2	Receptor	IL-1R9, TIGIRR-2
